# Supplementary material for: ELF5 modulates the estrogen receptor cistrome in breast cancer
Source: PLoS Genet. 2020 Jan 2;16(1):e1008531. doi: 10.1371/journal.pgen.1008531 (PMC6959601; doi:10.1371/journal.pgen.1008531)
Supplement: S2 Document — Hyperlinks to the MCF-7 ChIP data used in PDF format. (CSV) [file pgen.1008531.s014.csv]

ProjectID	TF	URL	genome	replicate	format	treatment	download	PMID
1	ZNF143	https://www.ebi.ac.uk/arrayexpress/experiments/E-GEOD-76454/?query=exptype%3Achip-seq%20mcf7&sortby=releasedate&sortorder=descending	hg19	1	txt.gz	vehicle	ftp://ftp.ncbi.nlm.nih.gov/geo/series/GSE76nnn/GSE76454/suppl/GSE76454_MCF7_ZNF143_veh_peaks.txt.gz	NA
1	ZNF143	https://www.ebi.ac.uk/arrayexpress/experiments/E-GEOD-76454/?query=exptype%3Achip-seq%20mcf7&sortby=releasedate&sortorder=descending	hg19	1	txt.gz	estradiol	ftp://ftp.ncbi.nlm.nih.gov/geo/series/GSE76nnn/GSE76454/suppl/GSE76454_MCF7_ZNF143_E2_peaks.txt.gz	NA
2	CTCF	https://www.ebi.ac.uk/arrayexpress/experiments/E-GEOD-70764/samples/?query=exptype%3Achip-seq%20mcf7&sortby=releasedate&sortorder=descending&page=1&pagesize=50&s_page=1&s_pagesize=500	hg19	1	bed.gz	vehicle	ftp://ftp.ncbi.nlm.nih.gov/geo/samples/GSM1817nnn/GSM1817665/suppl/GSM1817665_MCF7%2BEV_CTCF_NarrowPeaks.bed.gz	26268681
2	BORIS	https://www.ebi.ac.uk/arrayexpress/experiments/E-GEOD-70764/samples/?query=exptype%3Achip-seq%20mcf7&sortby=releasedate&sortorder=descending&page=1&pagesize=50&s_page=1&s_pagesize=500	hg19	1	bed.gz	BORIS	ftp://ftp.ncbi.nlm.nih.gov/geo/samples/GSM1817nnn/GSM1817668/suppl/GSM1817668_MCF7%2BBORIS_BORIS_Clone1_NarrowPeaks.bed.gz	26268681
2	BORIS	https://www.ebi.ac.uk/arrayexpress/experiments/E-GEOD-70764/samples/?query=exptype%3Achip-seq%20mcf7&sortby=releasedate&sortorder=descending&page=1&pagesize=50&s_page=1&s_pagesize=500	hg19	2	bed.gz	BORIS	ftp://ftp.ncbi.nlm.nih.gov/geo/samples/GSM1817nnn/GSM1817669/suppl/GSM1817669_MCF7%2BBORIS_BORIS_Clone2_NarrowPeaks.bed.gz	26268681
2	CTCF	https://www.ebi.ac.uk/arrayexpress/experiments/E-GEOD-70764/samples/?query=exptype%3Achip-seq%20mcf7&sortby=releasedate&sortorder=descending&page=1&pagesize=50&s_page=1&s_pagesize=500	hg19	1	bed.gz	BORIS	ftp://ftp.ncbi.nlm.nih.gov/geo/samples/GSM1817nnn/GSM1817666/suppl/GSM1817666_MCF7%2BBORIS_CTCF_Clone1_NarrowPeaks.bed.gz	26268681
2	CTCF	https://www.ebi.ac.uk/arrayexpress/experiments/E-GEOD-70764/samples/?query=exptype%3Achip-seq%20mcf7&sortby=releasedate&sortorder=descending&page=1&pagesize=50&s_page=1&s_pagesize=500	hg19	2	bed.gz	BORIS	ftp://ftp.ncbi.nlm.nih.gov/geo/samples/GSM1817nnn/GSM1817667/suppl/GSM1817667_MCF7%2BBORIS_CTCF_Clone2_NarrowPeaks.bed.gz	26268681
3	GREB1	https://www.ebi.ac.uk/arrayexpress/experiments/E-GEOD-41561/?query=exptype%3Achip-seq%20mcf7&sortby=releasedate&sortorder=descending&page=2&pagesize=50	hg18	1	bed	vehicle	https://www.ebi.ac.uk/arrayexpress/files/E-GEOD-41561/E-GEOD-41561.processed.1.zip/GSM1019126_SLX-2747.449.s_5_SLX-2574.433.s_2_peaks.bed	23403292
3	GREB1	https://www.ebi.ac.uk/arrayexpress/experiments/E-GEOD-41561/?query=exptype%3Achip-seq%20mcf7&sortby=releasedate&sortorder=descending&page=2&pagesize=50	hg18	2	bed	vehicle	https://www.ebi.ac.uk/arrayexpress/files/E-GEOD-41561/E-GEOD-41561.processed.1.zip/GSM1019129_SLX-3074.503.s_4_SLX-2574.433.s_2_peaks.bed	23403292
3	KLF4	https://www.ebi.ac.uk/arrayexpress/experiments/E-GEOD-41561/?query=exptype%3Achip-seq%20mcf7&sortby=releasedate&sortorder=descending&page=2&pagesize=50	hg18	1	bed	vehicle	https://www.ebi.ac.uk/arrayexpress/files/E-GEOD-41561/E-GEOD-41561.processed.1.zip/GSM1019134_jc832_MCF7_KLF4_rd_MACS_peaks.bed	23403292
3	RXRA	https://www.ebi.ac.uk/arrayexpress/experiments/E-GEOD-41561/?query=exptype%3Achip-seq%20mcf7&sortby=releasedate&sortorder=descending&page=2&pagesize=50	hg18	1	bed	vehicle	https://www.ebi.ac.uk/arrayexpress/files/E-GEOD-41561/E-GEOD-41561.processed.1.zip/GSM1019136_jc907_MCF7_RXRa_sc_CRI02_hsa_MACS_peaks.bed	23403292
3	TLE3	https://www.ebi.ac.uk/arrayexpress/experiments/E-GEOD-41561/?query=exptype%3Achip-seq%20mcf7&sortby=releasedate&sortorder=descending&page=2&pagesize=50	hg18	1	bed	vehicle	https://www.ebi.ac.uk/arrayexpress/files/E-GEOD-41561/E-GEOD-41561.processed.1.zip/GSM1019137_jc945_MCF7_TLE3_CRI01_hsa_MACS_peaks.bed	23403292
4	AHR	https://www.ebi.ac.uk/arrayexpress/experiments/E-GEOD-41820/?query=exptype%3Achip-seq%20mcf7&sortby=releasedate&sortorder=descending&page=3&pagesize=50	hg19	1	bed	vehicle	https://www.ebi.ac.uk/arrayexpress/files/E-GEOD-41820/E-GEOD-41820.processed.1.zip/GSM1024799_AHR13IgG13_peak_FDR1.bed	22903824
4	ARNT	https://www.ebi.ac.uk/arrayexpress/experiments/E-GEOD-41820/?query=exptype%3Achip-seq%20mcf7&sortby=releasedate&sortorder=descending&page=3&pagesize=50	hg19	1	bed	vehicle	https://www.ebi.ac.uk/arrayexpress/files/E-GEOD-41820/E-GEOD-41820.processed.1.zip/GSM1024800_ARNT12IgG12_peak_FDR5.bed	22903824
5	ERa	https://www.ebi.ac.uk/arrayexpress/experiments/E-MTAB-785/samples/?query=exptype%3Achip-seq%20mcf7&sortby=releasedate&sortorder=descending&page=3&pagesize=50	hg18	1	bed.gz	estradiol	https://www.ebi.ac.uk/arrayexpress/files/E-MTAB-785/E-MTAB-785.processed.1.zip/jc103_ERa_E2_1_peaks.bed.gz	22002538
5	ERa	https://www.ebi.ac.uk/arrayexpress/experiments/E-MTAB-785/samples/?query=exptype%3Achip-seq%20mcf7&sortby=releasedate&sortorder=descending&page=3&pagesize=50	hg18	2	bed.gz	estradiol	https://www.ebi.ac.uk/arrayexpress/files/E-MTAB-785/E-MTAB-785.processed.1.zip/jc127_ERa_E2_2_peaks.bed.gz	22002538
5	SRC3	https://www.ebi.ac.uk/arrayexpress/experiments/E-MTAB-785/samples/?query=exptype%3Achip-seq%20mcf7&sortby=releasedate&sortorder=descending&page=3&pagesize=50	hg18	1	bed.gz	estradiol	https://www.ebi.ac.uk/arrayexpress/files/E-MTAB-785/E-MTAB-785.processed.1.zip/jc353_SRC3_E2_1_peaks.bed.gz	22002538
5	SRC3	https://www.ebi.ac.uk/arrayexpress/experiments/E-MTAB-785/samples/?query=exptype%3Achip-seq%20mcf7&sortby=releasedate&sortorder=descending&page=3&pagesize=50	hg18	1	bed.gz	vehicle	https://www.ebi.ac.uk/arrayexpress/files/E-MTAB-785/E-MTAB-785.processed.1.zip/jc354_SRC3_Veh_1_peaks.bed.gz	22002538
5	SRC2	https://www.ebi.ac.uk/arrayexpress/experiments/E-MTAB-785/samples/?query=exptype%3Achip-seq%20mcf7&sortby=releasedate&sortorder=descending&page=3&pagesize=50	hg18	1	bed.gz	vehicle	https://www.ebi.ac.uk/arrayexpress/files/E-MTAB-785/E-MTAB-785.processed.1.zip/jc428_SRC2_Veh_1_peaks.bed.gz	22002538
5	SRC2	https://www.ebi.ac.uk/arrayexpress/experiments/E-MTAB-785/samples/?query=exptype%3Achip-seq%20mcf7&sortby=releasedate&sortorder=descending&page=3&pagesize=50	hg18	1	bed.gz	estradiol	https://www.ebi.ac.uk/arrayexpress/files/E-MTAB-785/E-MTAB-785.processed.1.zip/jc429_SRC2_E2_1_peaks.bed.gz	22002538
5	SRC3	https://www.ebi.ac.uk/arrayexpress/experiments/E-MTAB-785/samples/?query=exptype%3Achip-seq%20mcf7&sortby=releasedate&sortorder=descending&page=3&pagesize=50	hg18	2	bed.gz	estradiol	https://www.ebi.ac.uk/arrayexpress/files/E-MTAB-785/E-MTAB-785.processed.1.zip/jc440_SRC3_E2_2_peaks.bed.gz	22002538
5	SRC3	https://www.ebi.ac.uk/arrayexpress/experiments/E-MTAB-785/samples/?query=exptype%3Achip-seq%20mcf7&sortby=releasedate&sortorder=descending&page=3&pagesize=50	hg18	2	bed.gz	vehicle	https://www.ebi.ac.uk/arrayexpress/files/E-MTAB-785/E-MTAB-785.processed.1.zip/jc441_SRC3_Veh_2_peaks.bed.gz	22002538
5	SRC2	https://www.ebi.ac.uk/arrayexpress/experiments/E-MTAB-785/samples/?query=exptype%3Achip-seq%20mcf7&sortby=releasedate&sortorder=descending&page=3&pagesize=50	hg18	2	bed.gz	vehicle	https://www.ebi.ac.uk/arrayexpress/files/E-MTAB-785/E-MTAB-785.processed.1.zip/jc454_SRC2_Veh_2_peaks.bed.gz	22002538
5	SRC2	https://www.ebi.ac.uk/arrayexpress/experiments/E-MTAB-785/samples/?query=exptype%3Achip-seq%20mcf7&sortby=releasedate&sortorder=descending&page=3&pagesize=50	hg18	2	bed.gz	estradiol	https://www.ebi.ac.uk/arrayexpress/files/E-MTAB-785/E-MTAB-785.processed.1.zip/jc455_SRC2_E2_2_peaks.bed.gz	22002538
5	CBP	https://www.ebi.ac.uk/arrayexpress/experiments/E-MTAB-785/samples/?query=exptype%3Achip-seq%20mcf7&sortby=releasedate&sortorder=descending&page=3&pagesize=50	hg18	1	bed.gz	vehicle	https://www.ebi.ac.uk/arrayexpress/files/E-MTAB-785/E-MTAB-785.processed.1.zip/jc459_CBP_Veh_1_peaks.bed.gz	22002538
5	CBP	https://www.ebi.ac.uk/arrayexpress/experiments/E-MTAB-785/samples/?query=exptype%3Achip-seq%20mcf7&sortby=releasedate&sortorder=descending&page=3&pagesize=50	hg18	1	bed.gz	estradiol	https://www.ebi.ac.uk/arrayexpress/files/E-MTAB-785/E-MTAB-785.processed.1.zip/jc460_CBP_E2_1_peaks.bed.gz	22002538
5	SRC1	https://www.ebi.ac.uk/arrayexpress/experiments/E-MTAB-785/samples/?query=exptype%3Achip-seq%20mcf7&sortby=releasedate&sortorder=descending&page=3&pagesize=50	hg18	1	bed.gz	vehicle	https://www.ebi.ac.uk/arrayexpress/files/E-MTAB-785/E-MTAB-785.processed.1.zip/jc490_SRC1_Veh_1_peaks.bed.gz	22002538
5	SRC1	https://www.ebi.ac.uk/arrayexpress/experiments/E-MTAB-785/samples/?query=exptype%3Achip-seq%20mcf7&sortby=releasedate&sortorder=descending&page=3&pagesize=50	hg18	1	bed.gz	estradiol	https://www.ebi.ac.uk/arrayexpress/files/E-MTAB-785/E-MTAB-785.processed.1.zip/jc491_SRC1_E2_1_peaks.bed.gz	22002538
5	P300	https://www.ebi.ac.uk/arrayexpress/experiments/E-MTAB-785/samples/?query=exptype%3Achip-seq%20mcf7&sortby=releasedate&sortorder=descending&page=3&pagesize=50	hg18	1	bed.gz	vehicle	https://www.ebi.ac.uk/arrayexpress/files/E-MTAB-785/E-MTAB-785.processed.1.zip/jc492_P300_Veh_1_peaks.bed.gz	22002538
5	P300	https://www.ebi.ac.uk/arrayexpress/experiments/E-MTAB-785/samples/?query=exptype%3Achip-seq%20mcf7&sortby=releasedate&sortorder=descending&page=3&pagesize=50	hg18	1	bed.gz	estradiol	https://www.ebi.ac.uk/arrayexpress/files/E-MTAB-785/E-MTAB-785.processed.1.zip/jc493_P300_E2_1_peaks.bed.gz	22002538
5	SRC1	https://www.ebi.ac.uk/arrayexpress/experiments/E-MTAB-785/samples/?query=exptype%3Achip-seq%20mcf7&sortby=releasedate&sortorder=descending&page=3&pagesize=50	hg18	2	bed.gz	estradiol	https://www.ebi.ac.uk/arrayexpress/files/E-MTAB-785/E-MTAB-785.processed.1.zip/jc531_SRC1_E2_2_peaks.bed.gz	22002538
5	SRC1	https://www.ebi.ac.uk/arrayexpress/experiments/E-MTAB-785/samples/?query=exptype%3Achip-seq%20mcf7&sortby=releasedate&sortorder=descending&page=3&pagesize=50	hg18	2	bed.gz	vehicle	https://www.ebi.ac.uk/arrayexpress/files/E-MTAB-785/E-MTAB-785.processed.1.zip/jc532_SRC1_Veh_2_peaks.bed.gz	22002538
5	CBP	https://www.ebi.ac.uk/arrayexpress/experiments/E-MTAB-785/samples/?query=exptype%3Achip-seq%20mcf7&sortby=releasedate&sortorder=descending&page=3&pagesize=50	hg18	2	bed.gz	vehicle	https://www.ebi.ac.uk/arrayexpress/files/E-MTAB-785/E-MTAB-785.processed.1.zip/jc537_CBP_Veh_2_peaks.bed.gz	22002538
5	CBP	https://www.ebi.ac.uk/arrayexpress/experiments/E-MTAB-785/samples/?query=exptype%3Achip-seq%20mcf7&sortby=releasedate&sortorder=descending&page=3&pagesize=50	hg18	2	bed.gz	estradiol	https://www.ebi.ac.uk/arrayexpress/files/E-MTAB-785/E-MTAB-785.processed.1.zip/jc538_CBP_E2_2_peaks.bed.gz	22002538
5	P300	https://www.ebi.ac.uk/arrayexpress/experiments/E-MTAB-785/samples/?query=exptype%3Achip-seq%20mcf7&sortby=releasedate&sortorder=descending&page=3&pagesize=50	hg18	2	bed.gz	vehicle	https://www.ebi.ac.uk/arrayexpress/files/E-MTAB-785/E-MTAB-785.processed.1.zip/jc539_P300_Veh_2_peaks.bed.gz	22002538
5	P300	https://www.ebi.ac.uk/arrayexpress/experiments/E-MTAB-785/samples/?query=exptype%3Achip-seq%20mcf7&sortby=releasedate&sortorder=descending&page=3&pagesize=50	hg18	2	bed.gz	estradiol	https://www.ebi.ac.uk/arrayexpress/files/E-MTAB-785/E-MTAB-785.processed.1.zip/jc540_P300_E2_2_peaks.bed.gz	22002538
6	PBX1	https://www.ncbi.nlm.nih.gov/geo/query/acc.cgi?acc=GSM692743	hg18	1	bed.gz	vehicle	ftp://ftp.ncbi.nlm.nih.gov/geo/samples/GSM692nnn/GSM692743/suppl/GSM692743_PBX1_MCF7_red_m16_10_5.bed_peaks.bed.gz	22125492
7	ERA	https://www.ebi.ac.uk/arrayexpress/experiments/E-GEOD-76893/	hg19	1	narrowPeak	estradiol	https://www.ebi.ac.uk/arrayexpress/files/E-GEOD-76893/E-GEOD-76893.processed.1.zip/GSM2040048_MCF7_GB_E2_Era_2WCE_rep2_peaks.narrowPeak	27739523
7	COHESIN	https://www.ebi.ac.uk/arrayexpress/experiments/E-GEOD-76893/	hg19	1	narrowPeak	estradiol	https://www.ebi.ac.uk/arrayexpress/files/E-GEOD-76893/E-GEOD-76893.processed.1.zip/GSM2040047_MCF7_GB_E2_Smc1_2WCE_rep2_peaks.narrowPeak	27739523
7	MED1	https://www.ebi.ac.uk/arrayexpress/experiments/E-GEOD-76893/	hg19	1	narrowPeak	estradiol	https://www.ebi.ac.uk/arrayexpress/files/E-GEOD-76893/E-GEOD-76893.processed.1.zip/GSM2040046_MCF7_GB_E2_Med1_2WCE_rep2_peaks.narrowPeak	27739523
7	NIPBL	https://www.ebi.ac.uk/arrayexpress/experiments/E-GEOD-76893/	hg19	1	narrowPeak	estradiol	https://www.ebi.ac.uk/arrayexpress/files/E-GEOD-76893/E-GEOD-76893.processed.1.zip/GSM2040045_MCF7_GB_E2_NIPBL_2WCE_rep2_peaks.narrowPeak	27739523
7	ERA	https://www.ebi.ac.uk/arrayexpress/experiments/E-GEOD-76893/	hg19	2	narrowPeak	estradiol	https://www.ebi.ac.uk/arrayexpress/files/E-GEOD-76893/E-GEOD-76893.processed.1.zip/GSM2040043_MCF7_GB_E2_Era_2WCE_rep1_peaks.narrowPeak	27739523
7	COHESIN	https://www.ebi.ac.uk/arrayexpress/experiments/E-GEOD-76893/	hg19	2	narrowPeak	estradiol	https://www.ebi.ac.uk/arrayexpress/files/E-GEOD-76893/E-GEOD-76893.processed.1.zip/GSM2040042_MCF7_GB_E2_Smc1_2WCE_rep1_peaks.narrowPeak	27739523
7	MED1	https://www.ebi.ac.uk/arrayexpress/experiments/E-GEOD-76893/	hg19	2	narrowPeak	estradiol	https://www.ebi.ac.uk/arrayexpress/files/E-GEOD-76893/E-GEOD-76893.processed.1.zip/GSM2040041_MCF7_GB_E2_Med1_2WCE_rep1_peaks.narrowPeak	27739523
7	NIPBL	https://www.ebi.ac.uk/arrayexpress/experiments/E-GEOD-76893/	hg19	2	narrowPeak	estradiol	https://www.ebi.ac.uk/arrayexpress/files/E-GEOD-76893/E-GEOD-76893.processed.1.zip/GSM2040040_MCF7_GB_E2_NIPBL_2WCE_rep1_peaks.narrowPeak	27739523
8	RUNX1	https://www.ebi.ac.uk/arrayexpress/experiments/E-GEOD-75070/	hg19	1	bed.gz	vehicle	ftp://ftp.ncbi.nlm.nih.gov/geo/series/GSE75nnn/GSE75070/suppl/GSE75070_MCF7_RUNX1_ChIPseq_peaks.bed.gz	27514584
9	GRHL2	https://www.ncbi.nlm.nih.gov/geo/query/acc.cgi?acc=GSM2171859	hg19	1	narrowPeak.gz	vehicle	ftp://ftp.ncbi.nlm.nih.gov/geo/series/GSE81nnn/GSE81714/suppl/GSE81714_grhl2_untreated-mcf7_input_peaks.narrowPeak.gz	27926873
9	MLL3	https://www.ncbi.nlm.nih.gov/geo/query/acc.cgi?acc=GSM2171859	hg19	1	narrowPeak.gz	vehicle	ftp://ftp.ncbi.nlm.nih.gov/geo/series/GSE81nnn/GSE81714/suppl/GSE81714_mll3_untreated-sict_input_peaks.narrowPeak.gz	27926873
10	PBX1	https://www.ncbi.nlm.nih.gov/geo/query/acc.cgi?acc=GSM989353	hg19	1	bed.gz	tamResistant	ftp://ftp.ncbi.nlm.nih.gov/geo/samples/GSM989nnn/GSM989353/suppl/GSM989353_PBX1_H19_LTED_rep4_winstar_summits.bed.gz	23576735
11	FOS	https://www.ncbi.nlm.nih.gov/geo/query/acc.cgi?acc=GSM2827570	hg38	1	GRCh38.bed.gz	vehicle	ftp://ftp.ncbi.nlm.nih.gov/geo/series/GSE105nnn/GSE105734/suppl/GSE105734_ENCFF170POB_optimal_idr_thresholded_peaks_GRCh38.bed.gz	22955616
12	SP1	https://www.ncbi.nlm.nih.gov/geo/query/acc.cgi?acc=GSE92014	hg38	1	GRCh38.bed.gz	vehicle	ftp://ftp.ncbi.nlm.nih.gov/geo/series/GSE92nnn/GSE92014/suppl/GSE92014_ENCFF577EMC_optimal_idr_thresholded_peaks_GRCh38.bed.gz	22955616
13	MTA2	https://www.ncbi.nlm.nih.gov/geo/query/acc.cgi?acc=GSE91864	hg38	1	GRCh38.bed.gz	vehicle	ftp://ftp.ncbi.nlm.nih.gov/geo/series/GSE91nnn/GSE91864/suppl/GSE91864_ENCFF180XXZ_optimal_idr_thresholded_peaks_GRCh38.bed.gz	22955616
14	NCOA3	https://www.ncbi.nlm.nih.gov/geo/query/acc.cgi?acc=GSE105740	hg38	1	GRCh38.bed.gz	vehicle	ftp://ftp.ncbi.nlm.nih.gov/geo/series/GSE105nnn/GSE105740/suppl/GSE105740_ENCFF320TAN_optimal_idr_thresholded_peaks_GRCh38.bed.gz	22955616
15	ZNF217	https://www.ncbi.nlm.nih.gov/geo/query/acc.cgi?acc=GSE105662	hg38	1	GRCh38.bed.gz	vehicle	ftp://ftp.ncbi.nlm.nih.gov/geo/series/GSE105nnn/GSE105662/suppl/GSE105662_ENCFF246ZMG_optimal_idr_thresholded_peaks_GRCh38.bed.gz	22955616
16	DPF2	https://www.ncbi.nlm.nih.gov/geo/query/acc.cgi?acc=GSE91598	hg38	1	GRCh38.bed.gz	vehicle	ftp://ftp.ncbi.nlm.nih.gov/geo/series/GSE91nnn/GSE91598/suppl/GSE91598_ENCFF042AWM_optimal_idr_thresholded_peaks_GRCh38.bed.gz	22955616
17	RCOR1	https://www.ncbi.nlm.nih.gov/geo/query/acc.cgi?acc=GSE91726	hg38	1	GRCh38.bed.gz	vehicle	ftp://ftp.ncbi.nlm.nih.gov/geo/series/GSE91nnn/GSE91726/suppl/GSE91726_ENCFF838LXI_optimal_idr_thresholded_peaks_GRCh38.bed.gz	22955616
18	CTBP1	https://www.ncbi.nlm.nih.gov/geo/query/acc.cgi?acc=GSE91938	hg38	1	GRCh38.bed.gz	vehicle	ftp://ftp.ncbi.nlm.nih.gov/geo/series/GSE91nnn/GSE91938/suppl/GSE91938_ENCFF456MGR_optimal_idr_thresholded_peaks_GRCh38.bed.gz	22955616
19	TARDBP	https://www.ncbi.nlm.nih.gov/geo/query/acc.cgi?acc=GSE105812	hg38	1	GRCh38.bed.gz	vehicle	ftp://ftp.ncbi.nlm.nih.gov/geo/series/GSE105nnn/GSE105812/suppl/GSE105812_ENCFF233RBO_optimal_idr_thresholded_peaks_GRCh38.bed.gz	22955616
20	HDGF	https://www.ncbi.nlm.nih.gov/geo/query/acc.cgi?acc=GSE91567	hg38	1	GRCh38.bed.gz	vehicle	ftp://ftp.ncbi.nlm.nih.gov/geo/series/GSE91nnn/GSE91567/suppl/GSE91567_ENCFF161SFU_optimal_idr_thresholded_peaks_GRCh38.bed.gz	22955616
21	CARM1	https://www.ncbi.nlm.nih.gov/geo/query/acc.cgi?acc=GSE72848	hg19	1	txt.gz	vehicle	ftp://ftp.ncbi.nlm.nih.gov/geo/series/GSE72nnn/GSE72848/suppl/GSE72848_peaks.txt.gz	30456381
21	MED12	https://www.ncbi.nlm.nih.gov/geo/query/acc.cgi?acc=GSE72848	hg19	1	txt.gz	vehicle	ftp://ftp.ncbi.nlm.nih.gov/geo/series/GSE72nnn/GSE72848/suppl/GSE72848_peaks.txt.gz	30456381
22	SMARCE1	https://www.ncbi.nlm.nih.gov/geo/query/acc.cgi?acc=GSE105546	hg38	1	GRCh38.bed.gz	vehicle	ftp://ftp.ncbi.nlm.nih.gov/geo/series/GSE105nnn/GSE105546/suppl/GSE105546_ENCFF761NKP_optimal_idr_thresholded_peaks_GRCh38.bed.gz	22955616
23	WDHD1	https://www.ncbi.nlm.nih.gov/geo/query/acc.cgi?acc=GSM2574806	hg19	1	narrowPeak.gz	vehicle	ftp://ftp.ncbi.nlm.nih.gov/geo/samples/GSM2574nnn/GSM2574806/suppl/GSM2574806_SL116135_macs_peaks.narrowPeak.gz	29638227
23	WDHD1	https://www.ncbi.nlm.nih.gov/geo/query/acc.cgi?acc=GSM2574807	hg19	2	narrowPeak.gz	vehicle	ftp://ftp.ncbi.nlm.nih.gov/geo/samples/GSM2574nnn/GSM2574807/suppl/GSM2574807_SL116137_macs_peaks.narrowPeak.gz	29638227
24	TDRD3	https://www.ncbi.nlm.nih.gov/geo/query/acc.cgi?acc=GSM560884	hg18	1	bed.gz	vehicle	ftp://ftp.ncbi.nlm.nih.gov/geo/samples/GSM560nnn/GSM560884/suppl/GSM560884_TDRD3_peaks.bed.gz	21172665
25	TEAD1	https://www.ncbi.nlm.nih.gov/geo/query/acc.cgi?acc=GSM2859575	hg19	1	bw	vehicle	ftp://ftp.ncbi.nlm.nih.gov/geo/samples/GSM2859nnn/GSM2859575/suppl/GSM2859575_mcf7_tead1_treat_pileup.bw	30082728
25	TRPS1	https://www.ncbi.nlm.nih.gov/geo/query/acc.cgi?acc=GSM2859575	hg19	1	bw	vehicle	ftp://ftp.ncbi.nlm.nih.gov/geo/samples/GSM2859nnn/GSM2859576/suppl/GSM2859576_mcf7_trps1_treat_pileup.bw	30082728
25	YAP	https://www.ncbi.nlm.nih.gov/geo/query/acc.cgi?acc=GSM2859575	hg19	1	bw	vehicle	ftp://ftp.ncbi.nlm.nih.gov/geo/samples/GSM2859nnn/GSM2859577/suppl/GSM2859577_mcf7_yap_treat_pileup.bw	30082728
25	CTBP2	https://www.ncbi.nlm.nih.gov/geo/query/acc.cgi?acc=GSM2859575	hg19	1	bw	vehicle	ftp://ftp.ncbi.nlm.nih.gov/geo/samples/GSM2859nnn/GSM2859579/suppl/GSM2859579_mcf7_ctbp2_treat_pileup.bw	30082728
25	HDAC3	https://www.ncbi.nlm.nih.gov/geo/query/acc.cgi?acc=GSM2859575	hg19	1	bw	vehicle	ftp://ftp.ncbi.nlm.nih.gov/geo/samples/GSM2859nnn/GSM2859581/suppl/GSM2859581_mcf7_hdac3_treat_pileup.bw	30082728
26	AR	https://www.ncbi.nlm.nih.gov/geo/query/acc.cgi?acc=GSE41995	hg18	1	bed.gz	vehicle	ftp://ftp.ncbi.nlm.nih.gov/geo/series/GSE41nnn/GSE41995/suppl/GSE41995_AR.bed.gz	23375374
26	ATF1	https://www.ncbi.nlm.nih.gov/geo/query/acc.cgi?acc=GSE41995	hg18	1	bed.gz	vehicle	ftp://ftp.ncbi.nlm.nih.gov/geo/series/GSE41nnn/GSE41995/suppl/GSE41995_ATF1.bed.gz	23375374
26	CREB1	https://www.ncbi.nlm.nih.gov/geo/query/acc.cgi?acc=GSE41995	hg18	1	bed.gz	vehicle	ftp://ftp.ncbi.nlm.nih.gov/geo/series/GSE41nnn/GSE41995/suppl/GSE41995_CREB1.bed.gz	23375374
26	ELK1	https://www.ncbi.nlm.nih.gov/geo/query/acc.cgi?acc=GSE41995	hg18	1	bed.gz	vehicle	ftp://ftp.ncbi.nlm.nih.gov/geo/series/GSE41nnn/GSE41995/suppl/GSE41995_ELK1.bed.gz	23375374
26	ESR1	https://www.ncbi.nlm.nih.gov/geo/query/acc.cgi?acc=GSE41995	hg18	1	bed.gz	vehicle	ftp://ftp.ncbi.nlm.nih.gov/geo/series/GSE41nnn/GSE41995/suppl/GSE41995_ESR1.bed.gz	23375374
26	FOS	https://www.ncbi.nlm.nih.gov/geo/query/acc.cgi?acc=GSE41995	hg18	1	bed.gz	vehicle	ftp://ftp.ncbi.nlm.nih.gov/geo/series/GSE41nnn/GSE41995/suppl/GSE41995_FOS.bed.gz	23375374
26	FOSB	https://www.ncbi.nlm.nih.gov/geo/query/acc.cgi?acc=GSE41995	hg18	1	bed.gz	vehicle	ftp://ftp.ncbi.nlm.nih.gov/geo/series/GSE41nnn/GSE41995/suppl/GSE41995_FOSB.bed.gz	23375374
26	FOSL1	https://www.ncbi.nlm.nih.gov/geo/query/acc.cgi?acc=GSE41995	hg18	1	bed.gz	vehicle	ftp://ftp.ncbi.nlm.nih.gov/geo/series/GSE41nnn/GSE41995/suppl/GSE41995_FOSL1.bed.gz	23375374
26	FOSL2	https://www.ncbi.nlm.nih.gov/geo/query/acc.cgi?acc=GSE41995	hg18	1	bed.gz	vehicle	ftp://ftp.ncbi.nlm.nih.gov/geo/series/GSE41nnn/GSE41995/suppl/GSE41995_FOSL2.bed.gz	23375374
26	FOXA1	https://www.ncbi.nlm.nih.gov/geo/query/acc.cgi?acc=GSE41995	hg18	1	bed.gz	vehicle	ftp://ftp.ncbi.nlm.nih.gov/geo/series/GSE41nnn/GSE41995/suppl/GSE41995_FOXA1.bed.gz	23375374
26	GATA3	https://www.ncbi.nlm.nih.gov/geo/query/acc.cgi?acc=GSE41995	hg18	1	bed.gz	vehicle	ftp://ftp.ncbi.nlm.nih.gov/geo/series/GSE41nnn/GSE41995/suppl/GSE41995_GATA3.bed.gz	23375374
26	JUN	https://www.ncbi.nlm.nih.gov/geo/query/acc.cgi?acc=GSE41995	hg18	1	bed.gz	vehicle	ftp://ftp.ncbi.nlm.nih.gov/geo/series/GSE41nnn/GSE41995/suppl/GSE41995_JUN.bed.gz	23375374
26	JUNB	https://www.ncbi.nlm.nih.gov/geo/query/acc.cgi?acc=GSE41995	hg18	1	bed.gz	vehicle	ftp://ftp.ncbi.nlm.nih.gov/geo/series/GSE41nnn/GSE41995/suppl/GSE41995_JUNB.bed.gz	23375374
26	JUND	https://www.ncbi.nlm.nih.gov/geo/query/acc.cgi?acc=GSE41995	hg18	1	bed.gz	vehicle	ftp://ftp.ncbi.nlm.nih.gov/geo/series/GSE41nnn/GSE41995/suppl/GSE41995_JUND.bed.gz	23375374
26	NR1D1	https://www.ncbi.nlm.nih.gov/geo/query/acc.cgi?acc=GSE41995	hg18	1	bed.gz	vehicle	ftp://ftp.ncbi.nlm.nih.gov/geo/series/GSE41nnn/GSE41995/suppl/GSE41995_NR1D1.bed.gz	23375374
26	NR1D2	https://www.ncbi.nlm.nih.gov/geo/query/acc.cgi?acc=GSE41995	hg18	1	bed.gz	vehicle	ftp://ftp.ncbi.nlm.nih.gov/geo/series/GSE41nnn/GSE41995/suppl/GSE41995_NR1D2.bed.gz	23375374
26	NR1H3	https://www.ncbi.nlm.nih.gov/geo/query/acc.cgi?acc=GSE41995	hg18	1	bed.gz	vehicle	ftp://ftp.ncbi.nlm.nih.gov/geo/series/GSE41nnn/GSE41995/suppl/GSE41995_NR1H3.bed.gz	23375374
26	NR2C1-L	https://www.ncbi.nlm.nih.gov/geo/query/acc.cgi?acc=GSE41995	hg18	1	bed.gz	vehicle	ftp://ftp.ncbi.nlm.nih.gov/geo/series/GSE41nnn/GSE41995/suppl/GSE41995_NR2C1-L.bed.gz	23375374
26	NR2C1-S	https://www.ncbi.nlm.nih.gov/geo/query/acc.cgi?acc=GSE41995	hg18	1	bed.gz	vehicle	ftp://ftp.ncbi.nlm.nih.gov/geo/series/GSE41nnn/GSE41995/suppl/GSE41995_NR2C1-S.bed.gz	23375374
26	NR2C2	https://www.ncbi.nlm.nih.gov/geo/query/acc.cgi?acc=GSE41995	hg18	1	bed.gz	vehicle	ftp://ftp.ncbi.nlm.nih.gov/geo/series/GSE41nnn/GSE41995/suppl/GSE41995_NR2C2.bed.gz	23375374
26	NR2F1	https://www.ncbi.nlm.nih.gov/geo/query/acc.cgi?acc=GSE41995	hg18	1	bed.gz	vehicle	ftp://ftp.ncbi.nlm.nih.gov/geo/series/GSE41nnn/GSE41995/suppl/GSE41995_NR2F1.bed.gz	23375374
26	NR2F2	https://www.ncbi.nlm.nih.gov/geo/query/acc.cgi?acc=GSE41995	hg18	1	bed.gz	vehicle	ftp://ftp.ncbi.nlm.nih.gov/geo/series/GSE41nnn/GSE41995/suppl/GSE41995_NR2F2.bed.gz	23375374
26	NR3C1	https://www.ncbi.nlm.nih.gov/geo/query/acc.cgi?acc=GSE41995	hg18	1	bed.gz	vehicle	ftp://ftp.ncbi.nlm.nih.gov/geo/series/GSE41nnn/GSE41995/suppl/GSE41995_NR3C1.bed.gz	23375374
26	NR4A1	https://www.ncbi.nlm.nih.gov/geo/query/acc.cgi?acc=GSE41995	hg18	1	bed.gz	vehicle	ftp://ftp.ncbi.nlm.nih.gov/geo/series/GSE41nnn/GSE41995/suppl/GSE41995_NR4A1.bed.gz	23375374
26	NR4A2	https://www.ncbi.nlm.nih.gov/geo/query/acc.cgi?acc=GSE41995	hg18	1	bed.gz	vehicle	ftp://ftp.ncbi.nlm.nih.gov/geo/series/GSE41nnn/GSE41995/suppl/GSE41995_NR4A2.bed.gz	23375374
26	PGR	https://www.ncbi.nlm.nih.gov/geo/query/acc.cgi?acc=GSE41995	hg18	1	bed.gz	vehicle	ftp://ftp.ncbi.nlm.nih.gov/geo/series/GSE41nnn/GSE41995/suppl/GSE41995_PGR.bed.gz	23375374
26	PPARA	https://www.ncbi.nlm.nih.gov/geo/query/acc.cgi?acc=GSE41995	hg18	1	bed.gz	vehicle	ftp://ftp.ncbi.nlm.nih.gov/geo/series/GSE41nnn/GSE41995/suppl/GSE41995_PPARA.bed.gz	23375374
26	PPARD	https://www.ncbi.nlm.nih.gov/geo/query/acc.cgi?acc=GSE41995	hg18	1	bed.gz	vehicle	ftp://ftp.ncbi.nlm.nih.gov/geo/series/GSE41nnn/GSE41995/suppl/GSE41995_PPARD.bed.gz	23375374
26	PPARG	https://www.ncbi.nlm.nih.gov/geo/query/acc.cgi?acc=GSE41995	hg18	1	bed.gz	vehicle	ftp://ftp.ncbi.nlm.nih.gov/geo/series/GSE41nnn/GSE41995/suppl/GSE41995_PPARG.bed.gz	23375374
26	RARA	https://www.ncbi.nlm.nih.gov/geo/query/acc.cgi?acc=GSE41995	hg18	1	bed.gz	vehicle	ftp://ftp.ncbi.nlm.nih.gov/geo/series/GSE41nnn/GSE41995/suppl/GSE41995_RARA.bed.gz	23375374
26	RARG	https://www.ncbi.nlm.nih.gov/geo/query/acc.cgi?acc=GSE41995	hg18	1	bed.gz	vehicle	ftp://ftp.ncbi.nlm.nih.gov/geo/series/GSE41nnn/GSE41995/suppl/GSE41995_RARG.bed.gz	23375374
26	RORA	https://www.ncbi.nlm.nih.gov/geo/query/acc.cgi?acc=GSE41995	hg18	1	bed.gz	vehicle	ftp://ftp.ncbi.nlm.nih.gov/geo/series/GSE41nnn/GSE41995/suppl/GSE41995_RORA.bed.gz	23375374
26	RORC	https://www.ncbi.nlm.nih.gov/geo/query/acc.cgi?acc=GSE41995	hg18	1	bed.gz	vehicle	ftp://ftp.ncbi.nlm.nih.gov/geo/series/GSE41nnn/GSE41995/suppl/GSE41995_RORC.bed.gz	23375374
26	RXRA	https://www.ncbi.nlm.nih.gov/geo/query/acc.cgi?acc=GSE41995	hg18	1	bed.gz	vehicle	ftp://ftp.ncbi.nlm.nih.gov/geo/series/GSE41nnn/GSE41995/suppl/GSE41995_RXRA.bed.gz	23375374
26	RXRB	https://www.ncbi.nlm.nih.gov/geo/query/acc.cgi?acc=GSE41995	hg18	1	bed.gz	vehicle	ftp://ftp.ncbi.nlm.nih.gov/geo/series/GSE41nnn/GSE41995/suppl/GSE41995_RXRB.bed.gz	23375374
26	SPDEF	https://www.ncbi.nlm.nih.gov/geo/query/acc.cgi?acc=GSE41995	hg18	1	bed.gz	vehicle	ftp://ftp.ncbi.nlm.nih.gov/geo/series/GSE41nnn/GSE41995/suppl/GSE41995_SPDEF.bed.gz	23375374
26	THRA	https://www.ncbi.nlm.nih.gov/geo/query/acc.cgi?acc=GSE41995	hg18	1	bed.gz	vehicle	ftp://ftp.ncbi.nlm.nih.gov/geo/series/GSE41nnn/GSE41995/suppl/GSE41995_THRA.bed.gz	23375374
26	VDR	https://www.ncbi.nlm.nih.gov/geo/query/acc.cgi?acc=GSE41995	hg18	1	bed.gz	vehicle	ftp://ftp.ncbi.nlm.nih.gov/geo/series/GSE41nnn/GSE41995/suppl/GSE41995_VDR.bed.gz	23375374
26	XBP1	https://www.ncbi.nlm.nih.gov/geo/query/acc.cgi?acc=GSE41995	hg18	1	bed.gz	vehicle	ftp://ftp.ncbi.nlm.nih.gov/geo/series/GSE41nnn/GSE41995/suppl/GSE41995_XBP1.bed.gz	23375374
27	ERa	https://www.ncbi.nlm.nih.gov/geo/query/acc.cgi?acc=GSE60272	hg18	1	bedGraph.gz	vehicle	GSM1469979	25303530
27	ERa	https://www.ncbi.nlm.nih.gov/geo/query/acc.cgi?acc=GSE60272	hg18	1	bedGraph.gz	estradiol	GSM1469980	25303530
27	RARa	https://www.ncbi.nlm.nih.gov/geo/query/acc.cgi?acc=GSE60272	hg18	1	bedGraph.gz	noDox	GSM1469981	25303530
27	RARa	https://www.ncbi.nlm.nih.gov/geo/query/acc.cgi?acc=GSE60272	hg18	1	bedGraph.gz	Dox_RA_E2	GSM1469982	25303530
27	RARg	https://www.ncbi.nlm.nih.gov/geo/query/acc.cgi?acc=GSE60272	hg18	1	bedGraph.gz	Dox_RA_E2	GSM1469985	25303530
27	RARa	https://www.ncbi.nlm.nih.gov/geo/query/acc.cgi?acc=GSE60272	hg18	1	bedGraph.gz	Dox_Veh	GSM1469988	25303530
27	RARa	https://www.ncbi.nlm.nih.gov/geo/query/acc.cgi?acc=GSE60272	hg18	1	bedGraph.gz	Dox_E2	GSM1469989	25303530
27	RARg	https://www.ncbi.nlm.nih.gov/geo/query/acc.cgi?acc=GSE60272	hg18	1	bedGraph.gz	Dox_Veh	GSM1469990	25303530
27	RARg	https://www.ncbi.nlm.nih.gov/geo/query/acc.cgi?acc=GSE60272	hg18	1	bedGraph.gz	Dox_E2	GSM1469991	25303530
27	GATA3	https://www.ncbi.nlm.nih.gov/geo/query/acc.cgi?acc=GSE60272	hg18	1	bedGraph.gz	vehicle	GSM1469992	25303530
27	GATA3	https://www.ncbi.nlm.nih.gov/geo/query/acc.cgi?acc=GSE60272	hg18	1	bedGraph.gz	estradiol	GSM1469993	25303530
27	AP2g	https://www.ncbi.nlm.nih.gov/geo/query/acc.cgi?acc=GSE60272	hg18	1	bedGraph.gz	vehicle	GSM1469997	25303530
27	AP2g	https://www.ncbi.nlm.nih.gov/geo/query/acc.cgi?acc=GSE60272	hg18	1	bedGraph.gz	estradiol	GSM1469998	25303530
27	Med1	https://www.ncbi.nlm.nih.gov/geo/query/acc.cgi?acc=GSE60272	hg18	1	bedGraph.gz	vehicle	GSM1469999	25303530
27	Med1	https://www.ncbi.nlm.nih.gov/geo/query/acc.cgi?acc=GSE60272	hg18	1	bedGraph.gz	estradiol	GSM1470000	25303530
27	DNA-PKcs	https://www.ncbi.nlm.nih.gov/geo/query/acc.cgi?acc=GSE60272	hg18	1	bedGraph.gz	vehicle	GSM1470001	25303530
27	DNA-PKcs	https://www.ncbi.nlm.nih.gov/geo/query/acc.cgi?acc=GSE60272	hg18	1	bedGraph.gz	estradiol	GSM1470002	25303530
27	DNA-PKcs	https://www.ncbi.nlm.nih.gov/geo/query/acc.cgi?acc=GSE60272	hg18	1	bedGraph.gz	shCTL_Veh	GSM1470003	25303530
27	DNA-PKcs	https://www.ncbi.nlm.nih.gov/geo/query/acc.cgi?acc=GSE60272	hg18	1	bedGraph.gz	shCTL_E2	GSM1470004	25303530
27	DNA-PKcs	https://www.ncbi.nlm.nih.gov/geo/query/acc.cgi?acc=GSE60272	hg18	1	bedGraph.gz	shRARs_Veh	GSM1470005	25303530
27	DNA-PKcs	https://www.ncbi.nlm.nih.gov/geo/query/acc.cgi?acc=GSE60272	hg18	1	bedGraph.gz	shRARs_E2	GSM1470006	25303530
27	ERa	https://www.ncbi.nlm.nih.gov/geo/query/acc.cgi?acc=GSE60272	hg18	1	bedGraph.gz	shCTL_E2	GSM1470011	25303530
27	ERa	https://www.ncbi.nlm.nih.gov/geo/query/acc.cgi?acc=GSE60272	hg18	1	bedGraph.gz	shRARs_E2	GSM1470012	25303530
27	P300	https://www.ncbi.nlm.nih.gov/geo/query/acc.cgi?acc=GSE60272	hg18	1	bedGraph.gz	shCTL_Veh	GSM1470013	25303530
27	P300	https://www.ncbi.nlm.nih.gov/geo/query/acc.cgi?acc=GSE60272	hg18	1	bedGraph.gz	shCTL_E2	GSM1470014	25303530
27	P300	https://www.ncbi.nlm.nih.gov/geo/query/acc.cgi?acc=GSE60272	hg18	1	bedGraph.gz	shRARs_Veh	GSM1470015	25303530
27	P300	https://www.ncbi.nlm.nih.gov/geo/query/acc.cgi?acc=GSE60272	hg18	1	bedGraph.gz	shRARs_E2	GSM1470016	25303530
27	Med1	https://www.ncbi.nlm.nih.gov/geo/query/acc.cgi?acc=GSE60272	hg18	1	bedGraph.gz	shCTL_Veh	GSM1470017	25303530
27	Med1	https://www.ncbi.nlm.nih.gov/geo/query/acc.cgi?acc=GSE60272	hg18	1	bedGraph.gz	shCTL_E2	GSM1470018	25303530
27	Med1	https://www.ncbi.nlm.nih.gov/geo/query/acc.cgi?acc=GSE60272	hg18	1	bedGraph.gz	shRARs_Veh	GSM1470019	25303530
27	Med1	https://www.ncbi.nlm.nih.gov/geo/query/acc.cgi?acc=GSE60272	hg18	1	bedGraph.gz	shRARs_E2	GSM1470020	25303530
27	ERa	https://www.ncbi.nlm.nih.gov/geo/query/acc.cgi?acc=GSE60272	hg18	1	bedGraph.gz	siCTL_E2	GSM1470021	25303530
27	ERa	https://www.ncbi.nlm.nih.gov/geo/query/acc.cgi?acc=GSE60272	hg18	1	bedGraph.gz	siGATA3_E2	GSM1470022	25303530
27	ERa	https://www.ncbi.nlm.nih.gov/geo/query/acc.cgi?acc=GSE60272	hg18	1	bedGraph.gz	siCTL_E2	GSM1470023	25303530
27	ERa	https://www.ncbi.nlm.nih.gov/geo/query/acc.cgi?acc=GSE60272	hg18	1	bedGraph.gz	siFoxA1_E2	GSM1470024	25303530
27	FoxA1	https://www.ncbi.nlm.nih.gov/geo/query/acc.cgi?acc=GSE60272	hg18	1	bedGraph.gz	vehicle	GSM1470025	25303530
27	FoxA1	https://www.ncbi.nlm.nih.gov/geo/query/acc.cgi?acc=GSE60272	hg18	1	bedGraph.gz	estradiol	GSM1470026	25303530
